# Supplementary material for: Comparative effects of methamphetamine, cannabis, and polysubstance use on oral health
Source: Front Psychiatry. 2025 Jan 31;16:1510228. doi: 10.3389/fpsyt.2025.1510228 (PMC11825756; doi:10.3389/fpsyt.2025.1510228)
Supplement: Supplementary file 1 [file DataSheet1.xlsx]

## Sheet: DATA
patient_no	group	gender	age	occupation_status	living_with	marrige_status	number_of_children	education_year	health_insurance	smoking_status	disease_severity	floss	teeth brushing	mouthwash	sugar_intake	D	M	F	DMF_Total	DMFT_quantification	Q4	Q9	Q11	Q12	Q16	Q19	Q2	Q6	Q8	Q10	Q14	Q15	Scale_Total
69	0	1	26	1	1	2	0	12	1	1	0	0	0	0	1	17	0	0	17	4	1	0	0	1	0	0	0	1	1	0	1	0	5
70	0	1	26	1	1	2	0	8	2	1	0	1	0	1	1	13	0	0	13	3	1	1	1	1	0	1	1	1	0	0	1	0	8
71	0	1	45	2	1	1	11	5	2	2	0	0	0	0	0	5	3	0	8	2	0	0	0	0	0	0	1	1	1	1	1	1	6
72	0	1	32	1	1	2	0	12	2	1	0	0	0	0	1	9	4	5	18	4	0	0	0	0	0	0	0	1	1	1	0	0	3
73	0	1	42	1	1	1	2	12	1	2	0	0	0	0	1	1	1	4	6	2	0	0	1	1	0	0	0	0	1	1	1	1	6
74	0	1	45	1	1	1	2	12	1	2	0	0	0	1	0	0	3	0	3	1	1	1	0	1	0	0	0	1	1	0	0	0	5
75	0	2	45	1	1	2	0	8	1	1	0	0	0	0	1	0	0	0	0	1	1	0	0	0	0	0	0	1	0	0	0	0	2
76	0	1	44	1	1	1	3	12	1	1	0	0	1	0	1	1	5	3	9	3	1	1	0	1	0	1	0	1	1	1	0	1	8
77	0	1	45	1	1	1	2	16	1	1	0	0	1	1	1	3	0	0	3	1	0	1	0	1	0	0	1	1	1	0	1	0	6
78	0	1	44	1	1	1	2	12	1	1	0	0	0	0	1	0	6	0	6	2	0	1	1	1	0	0	0	1	0	1	0	0	5
79	0	1	41	1	2	2	0	18	1	1	0	1	1	1	0	3	0	3	6	2	0	1	0	1	0	1	0	1	1	1	0	1	7
80	0	1	40	1	2	2	0	16	1	1	0	1	1	1	0	0	0	2	2	1	0	1	0	1	0	0	1	0	1	1	1	1	7
81	0	1	39	1	1	1	4	12	1	2	0	0	1	1	1	1	0	2	3	1	0	1	0	1	0	0	1	1	1	1	1	1	8
82	0	2	39	1	1	1	2	12	1	1	0	0	0	0	1	1	1	12	14	4	0	1	0	1	0	0	1	1	0	1	0	0	5
83	0	2	39	2	1	1	2	8	1	2	0	0	1	0	1	1	0	2	3	1	0	1	0	1	0	0	0	1	1	1	1	0	6
84	0	1	39	1	2	2	0	8	1	2	0	0	0	0	1	1	1	0	2	1	0	0	1	1	0	0	0	0	1	0	1	1	5
85	0	2	37	1	1	1	1	12	1	2	0	0	1	0	1	1	1	3	5	2	0	1	1	1	0	1	1	1	1	1	1	1	10
86	0	1	37	1	1	3	2	12	1	1	0	0	0	0	1	1	3	7	11	3	1	0	0	1	0	0	0	0	0	1	0	0	3
87	0	1	35	1	2	2	0	12	1	1	0	0	0	0	0	0	2	8	10	3	0	0	1	0	0	1	1	1	1	1	1	0	7
88	0	2	35	1	1	1	2	11	1	1	0	0	0	0	1	10	0	3	13	3	1	0	0	0	0	0	0	0	1	0	1	0	3
89	0	1	35	1	1	1	1	12	1	2	0	0	0	0	0	0	2	5	7	2	0	1	0	1	0	0	1	1	1	1	0	0	6
90	0	1	33	1	1	1	2	12	1	1	0	0	0	0	1	6	5	5	16	4	1	0	0	1	1	0	0	0	1	0	0	1	5
91	0	1	33	1	1	1	1	12	1	1	0	0	0	0	1	1	5	0	6	2	0	0	0	1	1	0	1	0	1	1	0	0	5
92	0	1	32	1	1	1	0	12	1	2	0	1	1	1	0	0	0	6	6	2	0	0	1	1	0	1	1	0	0	0	0	1	5
93	0	1	32	1	1	1	2	14	1	1	0	1	0	0	1	0	0	0	0	1	1	0	1	0	1	1	0	0	1	0	1	0	6
94	0	1	32	1	1	1	0	16	1	2	0	1	1	0	0	2	1	4	7	2	1	1	0	1	0	0	0	1	0	1	0	1	6
95	0	1	32	1	2	2	0	12	1	1	0	0	0	0	1	9	1	4	14	4	1	0	1	0	0	0	0	0	1	0	1	0	4
96	0	1	32	1	1	1	1	16	1	2	0	0	1	0	1	2	1	3	6	2	1	1	0	1	0	1	0	1	1	1	1	1	9
97	0	1	31	1	2	2	0	16	1	2	0	0	1	0	1	0	0	3	3	1	0	1	0	1	0	0	1	1	1	1	0	0	6
98	0	2	31	2	2	2	0	12	1	1	0	0	1	0	1	2	4	3	9	3	0	1	0	1	0	0	1	1	1	0	0	0	5
99	0	1	31	1	1	1	1	15	1	1	0	0	0	0	1	0	0	5	5	2	1	0	1	1	0	0	0	1	1	0	1	1	7
100	0	1	31	1	1	1	0	17	1	1	0	0	1	1	1	0	0	2	2	1	0	1	0	0	0	0	1	1	1	1	1	0	6
101	0	1	30	1	1	1	0	12	1	2	0	0	1	0	1	0	2	2	4	1	0	1	1	1	0	0	0	1	1	1	1	0	7
102	0	2	30	1	2	2	0	14	1	1	0	0	0	0	1	3	0	2	5	2	0	0	0	1	0	0	0	0	1	0	0	1	3
103	0	1	29	1	1	2	0	18	1	2	0	0	0	0	1	3	1	4	8	2	1	0	0	1	0	0	0	1	1	0	0	0	4
104	0	2	28	2	1	1	3	8	2	1	0	0	0	1	1	2	1	3	6	2	0	0	0	0	0	0	0	1	1	1	1	0	4
105	0	1	28	1	1	2	0	16	1	2	0	0	1	0	1	1	0	1	2	1	0	1	1	1	0	0	1	1	1	0	0	1	7
106	0	1	28	1	1	2	0	16	1	1	0	0	0	0	1	1	0	5	6	2	1	0	0	0	0	0	0	1	0	1	1	0	4
107	0	1	28	1	1	2	0	12	1	1	0	0	0	0	1	2	0	3	5	2	1	0	0	1	0	0	1	1	0	0	1	0	5
108	0	1	27	1	1	2	0	16	1	1	0	0	0	0	1	6	2	2	10	3	1	0	0	1	0	0	0	0	1	0	0	0	3
109	0	1	27	1	1	1	0	12	1	2	0	0	1	1	1	0	1	1	2	1	0	1	0	0	0	0	1	0	1	1	0	0	4
110	0	1	26	2	1	2	0	18	1	1	0	0	1	0	1	3	0	0	3	1	0	1	0	1	0	0	1	0	0	0	1	0	4
111	0	1	26	2	1	2	0	12	1	2	0	0	1	1	1	3	4	0	7	2	0	1	0	1	0	1	0	0	0	0	0	1	4
112	0	2	25	2	1	2	0	18	1	1	0	0	1	0	1	2	0	4	6	2	0	1	0	1	0	0	1	1	1	0	0	0	5
113	0	1	25	1	2	2	0	12	1	2	0	1	1	1	0	0	0	2	2	1	0	1	0	1	0	0	1	1	1	1	0	1	7
114	0	1	25	1	1	2	0	12	1	2	0	0	0	0	1	0	0	2	2	1	0	1	0	1	0	0	0	0	1	0	1	0	4
115	0	1	25	1	1	2	0	1	1	2	0	0	1	1	1	1	0	2	3	1	0	0	0	1	0	0	1	1	1	0	1	0	5
116	0	1	24	1	2	2	0	18	1	2	0	0	1	0	1	0	0	0	0	1	1	1	0	0	0	1	1	1	0	0	0	0	5
117	0	1	24	1	2	2	0	18	2	2	0	0	1	0	0	3	0	0	3	1	0	0	0	0	0	0	1	1	1	0	0	0	3
118	0	1	24	2	1	2	0	18	1	2	0	0	1	0	1	3	0	3	6	2	0	1	0	1	0	1	1	1	0	1	0	0	6
119	0	2	24	2	1	2	0	17	1	2	0	1	1	0	1	1	0	0	1	1	0	0	0	1	0	0	1	1	1	1	1	1	7
120	0	1	24	1	1	2	0	18	1	2	0	0	1	0	1	0	0	7	7	2	0	1	0	1	0	0	1	1	0	0	0	1	5
121	0	1	24	1	1	2	0	18	1	2	0	0	1	0	1	1	0	1	2	1	1	0	0	1	0	0	1	1	1	0	0	0	5
122	0	2	23	1	1	2	0	18	1	2	0	0	1	0	1	1	0	2	3	1	0	0	0	1	0	0	0	1	0	1	0	0	3
123	0	1	22	2	2	2	0	17	1	1	0	0	1	1	0	3	0	0	3	1	0	0	0	1	0	0	1	1	1	1	0	0	5
124	0	1	22	1	1	2	0	18	1	1	0	0	0	0	1	0	2	2	4	1	1	0	0	1	0	0	0	0	0	0	0	0	2
125	0	1	25	1	1	1	1	12	1	1	0	1	1	0	1	1	1	0	2	1	1	1	0	1	0	1	0	1	1	0	0	0	6
126	0	1	23	1	1	1	1	14	1	1	0	0	0	0	0	1	6	4	11	3	0	1	0	1	0	0	1	0	1	0	1	0	5
127	0	1	30	1	1	2	0	5	2	1	0	0	0	0	1	4	2	1	7	2	1	0	0	1	0	0	0	1	0	0	1	0	4
128	0	1	27	2	1	2	0	15	1	2	0	0	1	0	1	2	0	4	6	2	1	1	0	1	0	0	1	0	1	1	0	1	7
129	0	1	25	1	1	2	0	12	1	1	0	0	1	0	1	1	0	1	2	1	1	1	1	1	0	0	0	0	1	1	0	1	7
130	0	2	23	2	1	2	0	14	1	2	0	0	1	0	1	1	0	5	6	2	0	1	0	1	0	0	1	0	1	1	0	1	6
131	0	1	44	1	2	3	1	5	1	1	0	0	0	0	0	2	2	0	4	1	1	0	0	1	0	0	0	1	1	0	0	0	4
132	0	1	43	2	2	2	0	1	2	1	0	0	0	0	1	1	12	0	13	3	1	0	0	1	0	0	0	0	1	1	1	0	5
133	0	1	24	2	1	2	0	12	2	1	0	0	0	0	0	3	4	5	12	3	0	0	1	0	0	0	0	0	1	1	0	0	3
134	0	2	32	1	2	2	0	12	1	2	0	0	1	0	1	3	0	5	8	2	1	0	0	1	0	0	1	0	1	0	0	0	4
135	0	1	26	1	2	2	0	12	1	2	0	0	1	0	0	0	0	1	1	1	0	1	0	1	0	0	1	1	1	0	0	1	6
136	0	1	30	1	1	2	0	8	1	1	0	0	0	0	1	3	5	5	13	3	1	0	1	0	0	0	0	1	1	0	1	0	5
137	0	1	30	2	1	1	3	8	1	1	0	0	0	1	1	1	0	3	4	1	0	0	0	0	0	0	0	1	1	1	0	0	3
138	0	1	27	1	1	1	3	12	1	2	0	0	0	0	1	1	4	1	6	2	1	0	0	1	0	0	0	0	0	0	0	0	2
139	0	1	27	1	1	2	0	16	1	1	0	0	0	0	1	6	0	0	6	2	0	0	0	0	0	0	1	1	1	1	0	0	4
140	0	1	26	2	1	2	0	16	1	2	0	0	0	0	0	3	0	2	5	2	1	0	1	1	0	0	1	1	0	1	0	0	6
141	0	1	41	1	1	1	2	8	1	2	0	0	0	0	1	0	1	4	5	2	1	1	1	0	0	1	0	0	0	0	1	0	5
142	0	1	37	1	1	1	1	12	1	1	0	0	1	0	1	7	3	4	14	4	0	0	0	1	0	0	0	0	1	0	0	0	2
143	0	1	28	1	1	2	0	12	1	2	0	0	0	0	1	2	0	0	2	1	1	0	1	1	0	0	0	0	1	0	0	0	4
144	0	1	26	1	1	2	0	12	1	1	0	0	1	1	0	5	0	2	7	2	1	1	1	1	1	1	0	1	0	1	0	0	8
145	0	1	23	2	1	2	0	13	1	1	0	0	0	0	1	5	0	2	7	2	1	0	0	1	0	0	1	1	0	1	0	0	5
146	0	1	44	1	1	1	1	12	1	2	0	0	1	0	0	3	4	0	7	2	1	0	0	1	0	0	0	0	0	1	1	0	4
147	0	2	40	1	2	3	0	12	1	2	0	0	1	1	1	0	1	1	2	1	0	0	1	1	0	0	1	1	0	1	0	0	5
148	0	1	23	2	1	2	0	14	1	2	0	0	1	0	1	0	0	2	2	1	1	1	0	1	0	0	1	1	1	1	1	1	9
149	0	1	27	1	1	1	0	12	1	1	0	0	1	1	1	1	0	5	6	2	1	1	0	1	0	0	1	1	0	1	1	0	7
150	0	1	27	1	1	2	0	16	1	1	0	1	1	1	1	2	0	5	7	2	1	1	1	1	0	0	0	1	1	1	0	0	7
151	0	1	26	2	2	2	0	13	1	1	0	1	1	1	1	1	0	2	3	1	0	1	0	1	0	1	1	1	1	1	1	0	8
152	0	1	45	1	1	1	3	8	1	2	0	0	1	0	0	0	0	0	0	1	0	1	0	1	0	0	1	1	1	1	0	0	6
153	0	2	24	2	1	2	0	14	1	2	0	0	1	1	1	0	0	0	0	1	0	1	0	1	0	1	1	1	1	0	1	0	7
154	0	1	28	1	2	2	0	16	1	1	0	1	1	0	1	12	0	3	15	4	0	1	0	1	0	0	1	0	0	0	0	0	3
155	0	2	24	2	1	2	0	12	2	2	0	1	1	0	1	0	1	7	8	2	1	1	1	1	0	1	1	0	1	1	0	1	9
156	0	2	27	2	1	2	0	12	1	2	0	1	1	0	1	0	0	7	7	2	1	1	1	1	0	1	1	0	1	1	0	1	9
157	0	2	25	1	1	1	0	10	1	2	0	0	0	0	1	4	0	3	7	2	0	0	0	1	0	1	1	1	0	0	0	0	4
158	0	1	23	1	2	3	1	8	1	2	0	0	0	0	1	5	2	3	10	3	1	0	1	0	0	0	0	0	0	0	1	0	3
159	0	1	35	1	2	3	1	12	1	1	0	1	0	0	1	4	0	1	5	2	1	0	0	1	1	0	0	0	0	1	0	0	4
1	1	1	34	2	1	3	3	7	2	1	4	0	0	0	1	10	1	0	11	3	1	0	0	0	0	1	0	0	1	0	1	0	4
2	1	1	26	1	1	2	0	12	1	1	4	0	1	0	1	16	0	1	17	4	0	1	0	0	0	0	0	1	1	1	1	1	6
3	1	2	27	2	1	1	2	5	2	1	3	0	0	0	0	16	0	0	16	4	0	0	0	0	0	0	1	1	1	1	1	1	6
4	1	1	21	1	1	2	0	12	2	1	1	1	1	1	0	4	1	2	7	2	0	1	0	1	0	1	1	1	1	1	0	1	8
5	1	1	27	2	1	3	1	9	2	1	4	0	1	0	1	3	1	0	4	1	1	1	0	1	0	0	1	1	1	1	1	0	8
6	1	1	41	1	1	1	4	3	1	1	1	0	0	0	1	9	6	0	15	4	1	0	0	1	0	0	0	0	0	0	0	0	2
7	1	1	31	1	1	1	1	12	1	1	1	1	1	1	1	3	0	10	13	3	1	1	0	1	0	1	1	0	0	0	1	0	6
8	1	2	34	1	1	2	0	8	1	1	3	1	1	1	0	8	2	1	11	3	1	0	0	1	0	0	1	0	1	0	0	1	5
9	1	1	42	1	1	1	3	8	1	1	4	0	0	0	1	0	0	2	2	1	1	0	0	0	0	1	0	0	1	0	0	0	3
10	1	1	25	2	1	2	0	8	1	1	4	0	0	0	1	13	0	0	13	3	0	0	0	0	0	0	0	0	0	0	0	1	1
11	1	1	44	1	1	1	2	5	1	1	2	1	1	1	1	7	0	0	7	2	0	1	1	1	1	1	1	0	0	1	0	0	7
12	1	1	43	1	1	1	3	12	2	1	3	0	1	0	1	10	5	3	18	4	0	0	1	1	0	0	1	1	0	1	0	0	5
13	1	1	40	1	1	3	2	5	1	1	4	0	1	0	1	5	3	0	8	2	0	1	1	1	0	1	0	0	1	1	0	1	7
14	1	1	38	1	1	1	4	5	2	1	3	0	1	0	0	4	4	5	13	3	0	0	0	0	0	0	0	0	1	1	1	1	4
15	1	2	32	1	1	3	1	10	1	1	4	0	0	0	1	12	1	0	13	3	0	0	0	0	0	0	1	0	0	0	0	1	2
16	1	1	30	1	1	1	1	5	1	1	1	1	0	1	1	8	0	0	8	2	0	0	1	1	0	0	0	0	0	1	1	1	5
17	1	1	28	1	1	2	0	8	2	1	4	0	1	0	1	10	0	0	10	3	0	1	0	1	0	1	0	1	0	1	0	0	5
18	1	1	23	1	1	2	0	12	1	1	4	0	1	0	1	11	1	0	12	3	0	1	0	0	0	0	1	0	1	1	0	0	4
19	1	2	19	2	1	2	1	8	1	1	4	0	0	0	1	9	0	1	10	3	0	0	0	1	0	0	0	0	1	0	0	1	3
20	1	1	25	2	1	3	2	8	2	1	4	0	0	0	1	11	2	0	13	3	1	0	0	1	0	0	0	0	0	0	0	0	2
21	1	1	43	1	1	1	2	12	2	1	1	0	0	0	1	1	0	0	1	1	1	1	1	1	0	0	0	0	1	0	0	0	5
22	1	1	34	2	1	2	0	5	2	1	4	1	1	1	0	1	2	0	3	1	0	1	0	1	0	0	1	0	1	1	1	1	7
23	1	2	27	1	1	3	1	8	2	1	4	0	0	0	1	5	1	0	6	2	0	0	0	1	0	0	0	1	1	0	0	0	3
24	1	1	38	2	1	1	2	5	2	1	4	0	0	0	1	3	0	18	21	4	1	1	1	1	1	0	0	0	0	0	0	0	5
25	1	1	28	1	1	1	1	5	1	1	1	0	0	0	1	8	0	0	8	2	0	1	1	1	0	0	0	1	0	0	0	0	4
26	1	1	49	1	2	3	2	5	2	1	4	0	0	0	1	13	11	0	24	4	1	0	1	0	0	0	0	0	0	0	1	0	3
27	1	1	33	1	1	2	0	12	1	1	4	0	0	1	1	3	4	7	14	4	1	0	1	0	0	0	0	0	0	0	0	0	2
160	2	1	23	1	1	2	0	7	1	1	1	0	1	0	1	10	0	0	10	3	0	1	0	1	0	1	0	0	0	1	0	1	5
161	2	1	42	1	2	2	1	8	1	1	3	0	1	0	1	6	3	0	9	3	0	0	0	1	0	0	0	0	1	0	0	0	2
162	2	1	26	1	2	2	0	12	1	1	1	1	0	0	0	9	0	0	9	3	0	1	0	1	0	1	0	1	1	0	0	1	6
163	2	2	40	2	1	2	0	0	1	1	4	0	0	0	1	9	8	0	17	4	1	0	1	1	0	0	1	0	0	1	1	0	6
164	2	1	29	1	1	2	0	12	1	1	3	1	0	1	1	4	4	2	10	3	0	1	0	0	0	1	0	1	1	1	1	0	6
165	2	1	30	1	1	2	0	12	1	1	1	0	0	0	0	14	8	0	22	4	0	0	0	0	0	0	0	1	0	1	1	0	3
166	2	1	27	1	1	2	0	11	1	1	2	0	0	1	1	9	2	0	11	3	0	1	1	1	1	1	1	1	1	0	0	0	8
167	2	1	36	2	1	1	0	5	1	1	4	0	0	0	1	10	9	0	19	4	1	0	0	1	0	0	0	0	0	0	1	1	4
168	2	1	33	1	1	2	0	8	1	1	4	0	0	0	1	6	5	0	11	3	0	1	0	1	0	0	1	0	0	1	0	1	5
169	2	1	20	2	1	2	0	9	2	1	4	1	1	1	1	6	1	1	8	2	1	1	1	0	0	0	1	1	1	1	0	0	7
170	2	1	23	1	1	2	0	14	1	1	1	0	0	0	1	9	0	2	11	3	1	0	0	1	0	0	0	0	1	1	0	0	4
171	2	1	19	2	1	2	0	13	1	1	1	0	1	0	1	2	0	0	2	1	0	1	0	1	0	1	1	1	1	0	0	1	7
172	2	1	40	1	1	1	3	8	1	1	3	1	0	0	1	3	1	0	4	1	1	1	1	1	0	0	0	1	1	0	0	0	6
173	2	1	25	1	2	2	0	14	1	1	4	0	1	0	1	4	0	0	4	1	1	1	0	1	0	0	0	0	0	1	0	0	4
174	2	1	19	2	1	2	0	13	1	1	4	0	0	0	1	2	0	4	6	2	0	1	0	1	0	0	1	1	1	1	0	0	6
175	2	1	45	1	1	1	2	5	2	1	1	1	1	0	1	7	15	0	22	4	0	0	0	0	1	1	0	0	1	0	0	1	4
176	2	1	36	1	1	2	0	12	1	1	1	1	1	1	0	2	1	6	9	3	0	1	0	1	0	0	1	1	0	1	0	1	6
177	2	1	35	1	2	2	0	8	1	1	1	1	1	0	1	4	4	0	8	2	1	1	0	1	0	0	0	1	1	1	0	1	7
178	2	1	31	1	1	2	0	14	1	1	1	0	0	1	0	4	3	0	7	2	0	1	0	1	0	0	1	1	1	1	0	0	6
179	2	1	27	2	1	2	0	5	1	1	1	0	0	0	1	0	5	8	13	3	1	0	0	1	0	0	0	1	0	0	0	0	3
180	2	1	26	1	1	2	0	9	1	1	1	0	1	0	1	5	0	0	5	2	0	0	0	1	0	0	1	1	1	1	1	0	6
181	2	1	26	1	1	2	0	8	1	2	2	0	1	0	1	7	2	3	12	3	0	0	0	1	0	0	1	0	1	1	1	0	5
182	2	1	20	1	1	2	0	16	1	1	2	0	0	0	1	3	0	0	3	1	0	0	1	1	0	0	1	1	1	0	0	0	5
183	2	1	19	2	1	2	0	8	2	1	2	0	1	1	1	7	5	0	12	3	0	0	0	0	0	0	0	0	0	1	0	0	1
184	2	1	25	1	1	2	0	12	1	1	3	1	0	1	1	13	0	0	13	3	1	1	0	1	0	0	0	0	0	0	0	0	3
185	2	1	49	1	1	1	1	5	1	1	4	0	0	0	1	5	6	0	11	3	1	0	1	0	0	0	0	0	1	1	1	0	5
186	2	1	19	2	1	2	0	8	2	1	4	0	1	1	1	7	9	0	16	4	0	0	0	0	0	0	0	0	0	1	0	0	1
187	2	1	19	2	2	2	0	12	2	1	4	0	1	1	1	7	0	0	7	2	0	1	0	1	0	1	1	0	1	0	0	0	5
188	2	1	59	1	2	1	2	5	2	1	4	0	0	0	0	28	0	0	28	4	0	0	0	0	0	0	1	0	1	1	0	1	4
189	2	1	33	1	1	2	0	16	1	1	4	0	1	1	1	2	0	5	7	2	0	1	0	1	0	0	1	1	1	1	0	1	7
190	2	1	32	1	1	1	0	12	1	1	4	0	0	0	1	9	2	1	12	3	1	0	0	1	0	0	0	1	1	1	0	0	5
191	2	1	25	1	1	1	1	8	2	1	3	0	1	0	1	2	1	2	5	2	0	1	0	1	0	0	1	1	1	1	1	0	7
192	2	1	28	1	1	1	3	8	1	1	1	0	0	1	0	9	0	0	9	3	0	1	0	1	0	0	0	1	1	1	0	1	6
193	2	1	28	1	2	2	0	12	1	1	4	0	0	1	0	0	0	0	0	1	0	0	0	0	0	0	1	1	1	1	1	0	5
194	2	1	24	2	1	2	0	12	2	1	4	0	1	0	1	7	1	0	8	2	0	1	1	1	0	1	0	1	1	1	1	0	8
195	2	1	24	1	1	2	0	12	1	1	4	0	1	0	1	3	0	1	4	1	0	1	0	1	0	1	1	1	1	1	0	0	7
196	2	1	43	2	1	1	2	5	2	1	4	1	0	1	1	1	1	0	2	1	1	1	1	1	0	1	0	1	0	0	0	0	6
197	2	1	30	1	1	1	0	16	1	2	4	1	0	0	1	5	0	2	7	2	1	1	0	1	0	0	0	1	1	1	0	0	6
198	2	1	52	1	2	3	2	12	1	1	4	0	1	1	0	8	6	1	15	4	0	1	1	1	0	0	0	0	0	0	0	0	3
199	2	1	24	1	1	2	0	12	1	1	4	0	0	0	0	12	1	0	13	3	0	1	0	1	0	0	1	0	0	0	0	0	3
200	2	1	30	1	1	3	3	9	1	1	4	1	1	0	0	5	3	0	8	2	0	1	0	1	0	0	1	1	1	0	1	0	6
201	2	1	34	1	1	1	1	9	2	1	4	1	1	0	0	2	0	8	10	3	1	1	0	1	0	0	0	1	1	1	0	0	6
202	2	1	55	1	1	3	1	6	1	1	4	0	1	0	0	6	6	1	13	3	0	1	0	1	0	1	0	0	1	0	1	1	6
203	2	1	24	1	1	2	0	8	2	1	4	1	0	0	1	2	0	0	2	1	0	0	0	1	0	0	0	0	1	0	1	0	3
204	2	1	23	1	2	2	0	12	1	1	4	0	0	0	0	8	0	0	8	2	0	1	1	1	1	0	1	1	1	1	0	0	8
205	2	1	23	1	1	2	0	12	2	1	4	0	1	0	1	8	3	1	12	3	0	1	0	1	0	1	1	1	0	1	0	1	7
206	2	1	27	1	1	1	1	8	1	1	4	0	1	0	1	1	0	0	1	1	0	1	0	1	0	0	0	0	0	1	0	0	3
207	2	1	24	2	1	2	0	12	1	1	4	1	1	1	0	1	0	0	1	1	1	1	0	1	0	0	0	1	1	1	0	1	7
208	2	1	53	2	1	1	2	5	2	1	4	0	0	0	1	12	4	0	16	4	1	0	0	0	0	0	0	1	1	0	0	0	3
209	2	1	23	1	1	2	0	12	1	1	4	0	0	0	1	6	0	1	7	2	1	0	0	1	0	1	0	0	0	1	0	0	4
210	2	1	34	1	1	1	1	8	1	1	4	1	1	1	1	2	1	0	3	1	0	1	0	1	0	0	0	1	1	0	1	1	6
211	2	1	28	2	1	2	0	12	2	1	4	0	0	0	1	9	0	2	11	3	1	0	1	0	0	0	0	1	1	0	0	1	5
212	2	1	30	1	1	2	1	12	1	1	3	0	1	0	1	7	0	7	14	4	0	1	1	1	0	1	1	1	1	1	0	0	8
213	2	1	63	2	1	3	1	5	2	1	2	0	0	1	1	7	17	0	24	4	0	1	0	1	0	0	1	1	0	0	1	0	5
214	2	1	41	1	2	2	2	6	1	1	4	0	1	1	1	5	6	0	11	3	1	0	1	1	0	0	0	1	1	1	0	0	6
215	2	1	26	1	2	2	0	8	1	1	1	1	1	1	0	4	0	2	6	2	0	1	0	1	0	0	0	0	1	1	0	1	5
216	2	1	33	1	1	2	0	8	1	1	4	0	0	0	1	8	7	0	15	4	0	1	0	1	0	0	1	0	0	1	0	1	5
217	2	1	37	1	1	3	2	8	2	1	4	0	0	0	0	2	4	7	13	3	1	1	0	1	0	0	0	0	1	1	0	1	6
218	2	1	31	1	1	1	1	8	1	1	4	1	1	0	1	0	0	0	0	1	0	1	0	1	0	1	1	1	0	0	0	1	6
219	2	1	27	2	1	1	0	8	2	1	1	0	0	0	1	7	5	1	13	3	0	0	0	0	0	0	0	1	1	1	1	0	4
220	2	1	25	2	1	2	0	8	2	1	3	0	1	0	1	2	1	1	4	1	0	1	0	1	0	0	1	1	0	0	0	0	4
221	2	1	22	1	2	2	0	8	2	1	1	1	1	1	1	8	0	0	8	2	0	1	1	1	0	0	1	1	1	1	1	0	8
222	2	1	20	1	1	2	0	12	1	1	1	1	1	1	0	3	0	0	3	1	0	0	0	0	0	0	1	1	1	0	1	1	5
223	2	1	30	1	1	1	1	16	1	1	1	0	0	0	1	4	1	4	9	3	0	1	0	1	0	0	0	0	1	1	0	1	5
224	2	1	29	2	1	2	0	9	2	1	3	0	0	0	1	5	5	1	11	3	0	0	0	0	0	0	1	1	1	1	1	0	5
225	2	1	29	1	2	2	0	8	1	1	4	1	1	1	1	3	4	1	8	2	0	0	0	0	0	0	1	1	1	0	1	1	5
226	2	1	48	1	1	1	2	5	2	1	4	0	0	0	0	5	11	0	16	4	1	1	0	1	0	1	0	0	0	0	0	0	4
227	2	1	23	1	1	2	0	12	1	1	1	0	1	0	0	3	0	0	3	1	0	1	1	1	0	0	0	1	1	0	0	0	5
228	2	1	23	1	1	2	0	12	1	1	4	0	0	0	0	4	1	2	7	2	0	1	1	1	0	0	0	1	0	0	0	1	5
229	2	1	57	1	2	3	3	5	1	1	4	0	0	0	1	9	7	0	16	4	0	0	1	1	0	0	1	1	0	1	1	1	7
230	2	1	22	2	1	2	0	12	1	1	1	0	0	0	0	10	1	0	11	3	0	1	0	1	0	0	1	1	1	0	1	0	6
231	2	1	63	2	1	1	4	0	2	2	4	0	1	0	1	16	2	0	18	4	0	1	1	1	0	0	1	0	0	0	1	0	5
232	2	1	24	1	2	2	0	12	1	1	3	0	0	0	0	5	0	0	5	2	0	0	1	0	0	0	0	1	1	0	1	0	4
233	2	1	23	1	1	2	0	12	1	1	4	0	1	0	1	5	0	0	5	2	0	1	0	1	0	0	1	0	0	1	1	0	5
234	2	1	26	1	1	1	1	8	1	2	1	1	1	1	1	4	1	1	6	2	0	1	1	1	0	0	1	1	1	1	1	1	9
235	2	1	27	2	1	2	0	12	2	1	3	0	1	0	0	2	0	2	4	1	0	0	0	0	0	0	1	1	1	1	1	1	6
236	2	1	53	2	1	1	0	8	2	1	1	0	0	0	1	14	1	0	15	4	0	1	1	1	0	1	0	0	1	0	0	0	5
237	2	1	27	1	1	1	0	12	2	1	1	1	1	0	0	6	0	1	7	2	0	1	1	1	1	0	0	1	1	1	0	0	7
238	2	1	35	1	1	1	1	8	1	1	4	1	1	1	0	12	4	2	18	4	1	0	1	0	0	1	1	0	1	0	0	0	5
239	2	1	50	2	1	2	0	5	1	1	3	1	1	1	0	0	28	0	28	4	1	1	1	1	0	1	0	1	1	1	0	1	9
240	2	1	20	1	1	2	0	8	2	1	1	1	1	1	1	3	0	0	3	1	0	1	0	1	0	0	1	1	1	1	1	1	8
241	2	1	30	1	1	2	1	5	1	1	4	0	1	1	0	9	0	2	11	3	1	1	1	1	0	1	1	1	0	0	0	1	8
242	2	1	25	1	1	2	0	5	1	1	4	0	1	1	0	8	0	3	11	3	0	1	0	1	0	0	1	1	1	1	1	1	8
243	2	1	23	1	2	2	0	12	1	1	4	1	1	0	1	2	1	1	4	1	0	0	0	0	0	0	1	1	1	1	1	0	5
244	2	1	23	1	1	2	0	12	2	1	4	0	1	0	1	7	0	0	7	2	0	1	0	1	0	0	1	1	1	0	1	0	6
245	2	1	31	1	1	2	0	8	1	1	1	0	0	0	1	9	0	2	11	3	1	0	0	1	0	0	0	1	0	0	1	0	4
246	2	1	31	1	1	1	1	2	2	1	4	0	0	0	1	1	2	0	3	1	1	0	0	0	0	0	0	0	0	0	0	0	1
247	2	1	28	2	1	3	1	8	2	2	4	0	1	0	0	13	3	0	16	4	0	0	1	1	0	0	1	0	1	0	0	0	4
248	2	1	56	2	1	1	0	12	1	1	4	0	0	0	1	0	7	0	7	2	0	0	1	0	0	1	1	1	1	0	1	1	7
249	2	1	29	1	1	1	2	12	1	1	3	0	0	0	0	5	0	0	5	2	1	0	0	0	0	0	0	1	1	0	0	0	3
250	2	1	23	1	1	2	0	12	1	1	4	0	0	0	1	11	0	1	12	3	1	1	0	0	0	0	0	1	1	1	0	0	5
251	2	1	33	1	1	1	3	8	2	1	4	1	0	0	1	5	2	0	7	2	1	0	0	1	0	1	0	1	0	1	1	0	6
252	2	1	32	1	1	2	0	8	2	1	4	1	1	1	1	5	0	0	5	2	0	1	1	1	1	1	0	1	0	0	0	0	6
253	2	1	25	1	1	2	0	14	1	1	4	1	1	0	1	1	0	0	1	1	0	1	0	0	0	0	0	1	1	1	0	1	5
254	2	1	21	2	1	2	0	14	1	1	4	0	1	1	1	1	0	0	1	1	0	1	0	1	0	1	1	1	1	1	1	1	9
255	2	1	20	2	1	2	0	8	2	1	4	0	1	0	0	6	0	0	6	2	0	1	0	1	0	0	0	1	1	1	0	0	5
256	2	2	30	2	2	2	0	7	1	1	4	0	0	0	1	9	2	0	11	3	1	1	0	1	1	0	0	0	0	1	0	0	5
257	2	1	22	1	1	2	0	12	1	1	4	0	1	1	0	17	1	0	18	4	0	1	1	0	0	0	1	1	1	1	1	1	8
28	3	1	26	2	1	1	1	12	1	1	4	0	1	1	1	5	1	0	6	2	0	1	0	1	0	0	0	0	1	1	0	0	4
29	3	1	31	1	1	2	0	8	1	2	4	1	1	1	1	7	4	1	12	3	0	1	1	1	1	0	1	0	0	0	0	0	5
30	3	1	39	1	1	2	0	5	1	1	4	1	1	1	1	6	1	0	7	2	0	0	0	1	0	0	1	0	1	1	1	0	5
31	3	1	35	1	1	1	0	8	1	1	3	1	1	1	1	10	0	0	10	3	1	1	1	1	0	0	1	1	1	1	0	1	9
32	3	1	33	1	1	1	0	12	1	1	4	0	1	1	1	8	2	0	10	3	0	1	0	1	0	0	1	1	1	1	0	1	7
33	3	1	35	1	1	3	1	5	1	1	4	0	1	1	1	10	7	0	17	4	1	0	0	0	1	0	0	0	0	1	1	1	5
34	3	1	26	1	2	2	0	12	2	1	3	0	0	0	0	2	0	3	5	2	0	0	1	0	0	0	0	1	1	0	1	0	4
35	3	1	38	1	1	2	0	8	2	1	2	0	0	1	1	3	5	0	8	2	0	1	1	1	0	1	0	1	1	0	1	1	8
36	3	1	33	1	1	1	0	11	1	1	4	1	1	1	1	6	3	3	12	3	0	1	0	1	0	1	1	1	1	1	0	0	7
37	3	1	22	1	1	2	0	12	1	1	4	0	1	1	1	4	1	0	5	2	0	1	0	1	0	0	0	1	1	1	1	0	6
38	3	1	23	1	1	2	0	8	1	1	4	1	1	1	1	2	0	0	2	1	0	1	0	1	0	0	1	1	1	1	1	1	8
39	3	1	21	1	1	2	0	8	1	1	4	0	1	0	1	1	0	1	2	1	0	1	0	1	0	0	1	1	1	0	0	0	5
40	3	1	36	1	1	1	3	8	2	1	4	0	0	0	1	2	2	0	4	1	0	0	0	0	0	0	0	0	1	0	0	1	2
41	3	1	30	1	2	2	0	8	2	1	4	0	1	1	0	9	2	0	11	3	0	1	0	0	0	0	1	1	1	0	1	1	6
42	3	1	32	1	2	1	1	8	1	1	4	0	0	0	1	5	2	3	10	3	0	0	0	0	0	0	0	0	0	0	0	0	0
43	3	1	33	1	1	3	0	8	1	1	3	0	1	0	0	10	0	0	10	3	1	1	0	1	0	0	0	0	0	0	0	1	4
44	3	1	30	1	1	2	0	8	1	1	3	0	1	1	0	9	2	0	11	3	1	1	0	1	0	0	0	0	0	1	1	0	5
45	3	1	23	1	1	2	0	12	1	1	4	0	0	0	0	2	0	0	2	1	1	0	0	1	0	0	1	0	1	1	0	1	6
46	3	1	36	1	1	1	0	9	2	1	4	0	0	0	1	18	1	0	19	4	1	0	0	1	0	0	0	0	0	0	0	0	2
47	3	1	32	1	1	2	0	9	1	1	4	0	1	0	1	10	0	2	12	3	0	0	1	0	0	1	1	0	0	1	1	0	5
48	3	1	30	1	1	2	0	8	2	1	4	0	0	0	1	5	0	0	5	2	0	1	0	1	0	0	0	0	0	0	0	0	2
49	3	1	37	1	1	1	3	5	1	1	4	0	0	0	1	0	2	0	2	1	1	0	1	0	0	0	1	1	1	0	1	0	6
50	3	1	24	1	1	1	1	8	2	1	4	0	0	0	0	10	2	0	12	3	0	0	0	0	1	0	1	1	1	0	1	1	6
51	3	1	40	1	2	3	0	8	1	1	4	1	1	1	1	7	1	0	8	2	1	1	1	1	1	1	0	0	0	0	0	0	6
52	3	1	27	2	1	2	0	12	2	1	4	0	1	0	0	4	1	1	6	2	1	1	1	1	0	1	0	0	0	1	0	1	7
53	3	2	28	1	1	3	1	7	1	1	3	0	0	1	0	5	1	0	6	2	0	0	1	1	0	0	1	0	1	0	1	0	5
54	3	1	25	2	1	1	0	8	2	1	2	0	0	0	1	5	2	0	7	2	1	1	1	1	1	0	0	0	1	1	0	0	7
55	3	1	27	2	1	2	0	8	2	1	4	0	1	0	1	7	4	2	13	3	0	1	1	0	1	1	0	0	1	1	0	0	6
56	3	1	31	2	1	2	0	12	2	1	4	0	1	0	1	13	0	0	13	3	0	1	0	1	0	1	1	1	0	1	1	0	7
57	3	1	39	1	1	3	1	9	1	1	4	0	1	0	1	7	0	0	7	2	1	0	0	0	0	0	0	1	1	0	0	0	3
58	3	1	23	1	1	2	0	8	2	1	3	0	0	1	1	7	5	0	12	3	0	0	1	1	0	0	1	0	1	1	1	0	6
59	3	1	32	2	1	1	3	8	2	1	4	0	1	1	0	3	2	0	5	2	0	1	0	1	1	1	1	0	0	0	0	0	5
60	3	1	21	2	1	2	0	8	1	1	4	1	1	1	0	7	0	3	10	3	0	0	1	0	1	1	1	1	1	0	1	0	7
61	3	1	29	1	1	2	0	8	2	1	4	0	1	1	1	3	1	3	7	2	0	0	0	1	0	1	0	1	1	1	0	1	6
62	3	1	27	1	1	1	1	8	1	1	2	0	1	0	0	4	1	0	5	2	0	1	0	1	0	0	1	1	1	0	0	1	6
63	3	1	31	1	2	2	0	5	2	1	4	1	1	1	1	3	4	0	7	2	0	1	0	1	0	0	1	1	1	1	1	0	7
64	3	1	34	1	1	1	1	12	1	2	1	0	1	1	1	1	6	0	7	2	1	1	0	1	0	1	0	0	0	1	1	0	6
65	3	1	30	1	1	2	0	9	1	1	4	0	1	0	0	8	0	0	8	2	0	1	0	1	0	0	1	1	0	1	0	0	5
66	3	1	23	2	1	2	0	8	1	1	1	1	1	0	1	10	2	2	14	4	0	1	0	1	0	0	1	1	1	0	1	1	7
67	3	1	39	1	1	1	2	5	1	1	4	0	1	0	0	7	5	1	13	3	1	1	0	1	0	1	1	0	1	0	0	1	7
68	3	1	27	1	1	2	0	8	1	1	1	1	1	0	1	7	5	2	14	4	0	1	0	1	0	0	1	0	1	0	1	1	6
258	3	1	30	1	1	2	0	12	1	1	4	0	0	0	1	0	0	0	0	1	0	1	0	1	0	0	1	1	1	1	0	0	6
259	3	1	19	1	1	2	0	12	2	1	4	0	1	1	1	4	0	0	4	1	0	1	0	1	0	0	1	1	1	1	1	1	8
260	3	1	39	1	1	1	1	16	1	1	4	0	0	1	1	2	17	2	21	4	0	0	0	1	0	0	1	0	0	1	0	0	3
261	3	1	25	1	1	3	2	12	1	2	4	1	1	1	1	2	1	2	5	2	0	1	0	1	0	1	1	1	1	1	1	1	9
262	3	1	19	1	1	2	0	12	2	1	3	1	1	1	0	6	1	1	8	2	0	1	1	1	0	1	0	1	1	1	0	0	7
263	3	1	35	1	1	3	2	8	1	1	4	0	1	0	1	5	0	0	5	2	0	1	1	1	0	1	0	1	1	1	0	1	8
264	3	1	21	1	2	2	0	8	2	1	4	0	1	0	1	5	3	0	8	2	0	1	0	1	0	0	1	1	1	0	0	0	5
265	3	1	28	1	1	2	0	8	1	1	4	0	1	0	1	8	1	1	10	3	1	1	0	1	0	1	1	0	0	0	0	0	5
266	3	1	20	1	1	2	0	12	1	1	4	0	0	0	1	18	1	0	19	4	1	0	1	1	0	0	0	0	0	0	0	0	3
267	3	1	26	1	1	1	4	8	2	1	4	0	0	0	1	4	0	0	4	1	1	0	0	0	1	0	0	0	1	0	0	0	3
268	3	1	33	1	1	1	3	8	2	1	4	0	0	0	1	3	2	0	5	2	0	1	1	0	0	0	1	1	0	1	0	0	5
269	3	1	19	2	2	2	0	13	2	1	4	0	1	0	1	6	0	0	6	2	0	0	0	0	0	0	1	1	1	0	0	0	3
270	3	1	22	1	1	2	0	12	1	1	4	1	1	0	1	5	1	1	7	2	0	1	0	1	0	0	0	1	0	0	0	1	4
271	3	1	24	2	1	2	0	8	1	1	1	1	1	0	1	8	0	2	10	3	0	1	0	1	0	0	1	1	1	0	1	1	7
272	3	2	28	1	1	3	1	11	1	1	2	0	1	1	1	1	1	0	2	1	0	1	0	1	0	0	1	1	1	1	1	1	8
273	3	1	25	2	2	2	0	10	2	1	4	0	1	0	1	11	1	0	12	3	0	1	1	1	0	0	1	0	1	1	0	1	7
274	3	1	38	2	1	1	3	5	1	1	4	0	1	1	1	3	1	0	4	1	1	1	1	0	0	1	0	1	0	1	0	0	6
275	3	1	40	1	1	1	1	16	1	1	4	0	1	1	1	10	6	0	16	4	1	1	0	1	0	0	0	0	0	1	0	1	5
276	3	1	21	1	1	2	0	8	1	1	4	0	1	1	1	6	1	3	10	3	0	1	0	0	0	1	0	1	1	0	0	1	5
277	3	1	37	1	2	3	2	16	1	1	4	1	1	0	0	0	2	3	5	2	1	1	0	1	0	0	0	1	1	1	1	0	7
278	3	1	23	1	1	2	0	8	1	1	4	0	1	0	1	1	3	4	8	2	0	1	1	1	0	0	1	1	1	1	0	1	8
279	3	1	20	1	1	2	0	12	2	1	3	0	1	0	1	1	0	0	1	1	0	1	0	1	0	1	0	1	0	1	1	1	7
280	3	1	23	2	1	2	0	12	1	1	4	0	1	0	1	9	1	0	10	3	1	1	1	0	0	1	1	0	0	0	0	0	5
281	3	1	35	1	1	3	0	12	1	1	4	0	1	0	1	7	1	2	10	3	0	0	0	1	0	0	1	1	1	1	1	1	7

## Sheet: CODES
codes for categorical variables
group	gender	occupation_status	living_with	marrige_status	health_insurance	smoking_status	disease_severity	floss	teeth brushing	mouthwash	sugar_intake	DMTF_category
0- control	1- male	1- working	1- not alone	1- married	1- yes	1- yes	0- not using	0- yes	0- yes	0- yes	0- yes	1- very low
1- AMPH	2- female	2- not working	2- alone	2- single	2- no	2- no	1- mild	1- no	1- no	1- no	1- no	2- low
2- THC				3- other			2- moderate					3- moderate
3- POLY_SUBSTANCES							3- severe					4- high
